# Supplementary material for: HMGB1 Promotes In Vitro and In Vivo Skeletal Muscle Atrophy through an IL-18-Dependent Mechanism
Source: Cells. 2022 Dec 6;11(23):3936. doi: 10.3390/cells11233936 (PMC9740799; doi:10.3390/cells11233936)
Supplement: Supplementary file 1 [file cells-11-03936-s001.zip]

Archive with 1 entries (1 files):
- cells-2038245-supplementary.pdf
